# Supplementary material for: Flourine-18 Prostate-Specific Membrane Antigen-1007 Positron Emission Tomography Imaging in Staging of Primary and Secondary Prostate Cancer—A Retrospective Observational Cohort Study
Source: JU Open Plus. Author manuscript; Available in PMC 2026 Mar 10. (PMC7618851; doi:10.1097/JU9.0000000000000206)
Supplement: SDC4 [file EMS212747-supplement-SDC4.xlsx]

## Sheet: primary
working_ID	age_at_pet	patient_anon_id	psma_pet_date	include?	primary_pet?	pet_t_stage	pet_n_stage	pet_m_stage	location_of_bone_met	location_other_met	date_of_diagnosis	psa_at_time_of_diagnosis	mri?	mri_date	mri_t_stage	highest_pirads	prostate_volume	mri_n_stage	mri_m_stage	mri_Marrow?	mri_Marrow_date	mri_Marrow_n_stage	mri_Marrow_m_stage	biopsy?	biopsy_date	grade_group	mri_Narrow_slice?	mri_Narrow_slice_date	mri_Narrow_slice_outcome	prostatectomy?	prostate_specimen_date	prostatectomy_t_stage	grade_group	gleason_first	gleason_second	margins	ldn?	ldn_n_stage	psa_after_prostatectomy	bone_scan?	bone_scan_date	bone_scan_n_stage	bone_scan_m_stage	data_lock
				0. No	1. primary	t0	n0	m0	1. isolated pelvic	If 3. please state location			0. no		t0			n0	m0	0. no		n0	m0	0. no		1	0. No		m0	0. No		t0	1			0. clear	0. No	n0		0. No		n0	m0
				1. Yes	2. secondary	t1	n1	m1a	2. isolated rib				1. yes		t1			n1	m1a	1. yes		n1	m1a	1. yes		2	1. Yes		m?	1. Yes		t1	2			1. malignant	1. Yes	n1		1. Yes		n1	m1a
						t2a	n?	m1b	3. isolated other				2. not valid (i.e. no date)		t2a			n?	m1b	2. not valid (i.e. no date)		n?	m1b			3	2. not valid (i.e. no date)		m1b			t2	3							2. not valid (i.e. no date)		n?	m1b
						t2b	nx	m1c	4. multiple other						t2b			nx	m1c			nx	m1c			4						t2a	4									nx	m1c
						t2c		m?	5. isolated spine						t2c				m?				m?			5						t2b	5										m?
						t3a		mx	6. isolated femur						t3a				mx				mx									t2c											mx
						t3b			7. isolated scapula						t3b																	t3a
						t4			8. isolated sternum						t4																	t3b
						t?			9. isolated humerus						t?																	t4
						tx									tx																	t?
																																tx
The working ID is a unique value given to the PSMA-pet scan. NB. One primary psma pet (working_ID 1333) was initially incorrectly coded as a secondary PSMA pet scan, this was identified late in the data analysis so the ID was not changed.		The patient anon ID is a unique value given to individual patients	We have not provided date data in our provided data set to help ensure anonymity	This is was used to confirm that the data was finalised, some patients had multiple psma pet scans, this was used to filter based the first scan only																																	Lymph node dissection							This was used to record the patient follow up date

## Sheet: secondary
working_id	age_at_pet	patient_anon_id	psma_pet_date	include?	primary_pet?	pet_t_stage	pet_n_stage	pet_m_stage	location_of_bone_met	location_other_met	psa_at_pet	first_line_treatment	mri_Marrow?	mri_Marrow_date	mri_Marrow_report_whole	mri_Marrow_t_stage	mri_Marrow_n_stage	mri_Marrow_m_stage	bone_scan?	bone_scan_date	bone_scan_report_whole	bone_m_stage	data_lock
				0. No	1. primary	t0	n0	m0	1. isolated pelvic	If 3. please state location		1. Surgery (RARP +/-LDN)	0. No			t0	n0	m0	0. No			m0
				1. Yes	2. secondary	t1	n1	m1a	2. isolated rib			2. RT-ADT	1. Yes			t1	n1	m1a	1. Yes			m1a
						t2a	n?	m1b	3. isolated other			3. Brachytherapy	2. not valid (i.e. no date)			t2a	n?	m1b	2. not valid (i.e. no date)			m1b
						t2b	nx	m1c	4. multiple other			4. Chemo/Enza/Abi				t2b	nx	m1c				m1c
						t2c		m?	5. isolated spine			5. Other				t2c		m?				m?
						t3a		mx	6. isolated femur			6. ADT				t3a		mx				mx
						t3b			7. isolated scapula							t3b
						t4			8. isolated sternum							t4
						t?			9. isolated humerus							t?
						tx										tx
						LR (local recurrence)
The working ID is a unique value given to the PSMA-pet scan.		The patient anon ID is a unique value given to individual patients. IDs may not be consecutive as a coding error was noticed and corrected late in the analysis.	We have not provided date data in our provided data set to help ensure anonymity	This is was used to confirm that the data was finalised, some patients had multiple psma pet scans, this was used to filter based the first scan only																			This was used to record the patient follow up date
